# Supplementary material for: Feasibility of Detecting Natural Frequencies of Hydraulic Turbines While in Operation, Using Strain Gauges
Source: Sensors (Basel). 2018 Jan 10;18(1):174. doi: 10.3390/s18010174 (PMC5795371; doi:10.3390/s18010174)
Supplement: Supplementary file 1 [file sensors-18-00174-s001.zip]

Archive with 12 entries (12 files):
- S1.avi
- S2.avi
- S3.avi
- S4.avi
- S5.avi
- S6.avi
- S7.avi
- S8.avi
- S9.avi
- S10.avi
- S11.avi
- S12.avi
